# Supplementary material for: A new image-based tool for the high throughput phenotyping of pollen viability: evaluation of inter- and intra-cultivar diversity in grapevine
Source: Plant Methods. 2018 Jan 9;14:3. doi: 10.1186/s13007-017-0267-2 (PMC5759351; doi:10.1186/s13007-017-0267-2)
Supplement: Supplementary file 1 — Additional file 1. List of the 120 grapevine accessions selected for this work. Accession code, cultivar name, and season sampled are indicated. [file 13007_2017_267_MOESM1_ESM.xlsx]

## Sheet: Sheet1
Additional file 1. List of the 120 grapevine accessions selected for this work. Accession code, cultivar name, and season sampled are indicated.
Accession code	Cultivar name	Plot code	Location	Sampling season(s)	PollenCounter Validation	Sampling analysis	Inter-genetic study	Intra-genetic study
01GRAJ007G	Afus Ali	ICVV	Logroño (La Rioja, Spain)	2015			x
01GRAJ013B	Airen	ICVV	Logroño (La Rioja, Spain)	2015, 2017			x
01GRAJ015B	Alarije	ICVV	Logroño (La Rioja, Spain)	2015			x
01GRAJ010F	Albillo Real	ICVV	Logroño (La Rioja, Spain)	2015, 2017	x		x
01GRAJ012K	Alcañón	ICVV	Logroño (La Rioja, Spain)	2015			x
01GRAJ007A	Aledo	ICVV	Logroño (La Rioja, Spain)	2015			x
01GRAJ016F	Alfrocheiro	ICVV	Logroño (La Rioja, Spain)	2015			x
01GRAJ016G	Alicante Henri Bouschet	ICVV	Logroño (La Rioja, Spain)	2015			x
01GRAJ010H	Aligote	ICVV	Logroño (La Rioja, Spain)	2015			x
01GRAJ009C	Alphonse Lavallee	ICVV	Logroño (La Rioja, Spain)	2015			x
01GRAJ017A	Alvarelhao	ICVV	Logroño (La Rioja, Spain)	2015			x
01GRAJ010E	Alvarinho	ICVV	Logroño (La Rioja, Spain)	2015			x
01GRAJ020D	Aramon Noir	ICVV	Logroño (La Rioja, Spain)	2015			x
01GRAJ016I	Aubun	ICVV	Logroño (La Rioja, Spain)	2015			x
01GRAJ010J	Auxerrois	ICVV	Logroño (La Rioja, Spain)	2015			x
01GRAJ016J	Barbera Nera	ICVV	Logroño (La Rioja, Spain)	2015			x
01GRAJ007C	Beba	ICVV	Logroño (La Rioja, Spain)	2015			x
01GRAJ017F	Beba Roja	ICVV	Logroño (La Rioja, Spain)	2015			x
01GRAJ016K	Bobal	ICVV	Logroño (La Rioja, Spain)	2015, 2017			x
01GRAJ017D	Borracal	ICVV	Logroño (La Rioja, Spain)	2015			x
01GRAJ020L	Bouschet Petit	ICVV	Logroño (La Rioja, Spain)	2015	x		x
01GRAJ018A	Branco Escola	ICVV	Logroño (La Rioja, Spain)	2015			x
01GRAJ017B	Cabernet Franc	ICVV	Logroño (La Rioja, Spain)	2015			x
TULLN075	Cabernet Franc	BOKU	Tulln an der Donau (Niederösterreich, Austria)	2017		x
01GRAJ017C	Cabernet Sauvignon	ICVV	Logroño (La Rioja, Spain)	2015, 2017			x
01GRAJ009E	Cardinal	ICVV	Logroño (La Rioja, Spain)	2015			x
01GRAJ017G	Carnelian	ICVV	Logroño (La Rioja, Spain)	2015			x
01GRAJ020K	Castelao	ICVV	Logroño (La Rioja, Spain)	2015, 2017			x
01GRAJ011A	Cayetana Blanca	ICVV	Logroño (La Rioja, Spain)	2015			x
01GRAJ017J	Centurion	ICVV	Logroño (La Rioja, Spain)	2015			x
01GRAJ011E	Chardonnay Blanc	ICVV	Logroño (La Rioja, Spain)	2015			x
TULLN094	Chardonnay Blanc	BOKU	Tulln an der Donau (Niederösterreich, Austria)	2017		x
01GRAJ009F	Cinsaut	ICVV	Logroño (La Rioja, Spain)	2015			x
01GRAJ011I	Clairette Blanche	ICVV	Logroño (La Rioja, Spain)	2015			x
01GRAJ012B	Colombard	ICVV	Logroño (La Rioja, Spain)	2015, 2017			x
01GRAJ007E	Corinto Bianco	ICVV	Logroño (La Rioja, Spain)	2015, 2017			x
01GRAJ014G	Cornichon Blanc	ICVV	Logroño (La Rioja, Spain)	2015			x
01GRAJ007F	Cornichón Blanco Falso	ICVV	Logroño (La Rioja, Spain)	2015			x
01GRAJ021C	Cuelga	ICVV	Logroño (La Rioja, Spain)	2015	x		x
01GRAJ007H	Delight	ICVV	Logroño (La Rioja, Spain)	2015			x
01GRAJ007I	Dominga	ICVV	Logroño (La Rioja, Spain)	2015, 2017	x		x
01GRAJ018K	Flot Rouge	ICVV	Logroño (La Rioja, Spain)	2015, 2017			x
01GRAJ018C	Fogoneau	ICVV	Logroño (La Rioja, Spain)	2015			x
01GRAJ011L	Folle Blanche	ICVV	Logroño (La Rioja, Spain)	2015			x
01GRAJ018D	Forcallat Tinta	ICVV	Logroño (La Rioja, Spain)	2015			x
01GRAJ018F	Gamay Noir	ICVV	Logroño (La Rioja, Spain)	2015	x		x
01GRAJ012D	Garganega	ICVV	Logroño (La Rioja, Spain)	2015			x
01GRAJ012F	Garrido Fino	ICVV	Logroño (La Rioja, Spain)	2015			x
01GRAJ012G	Gewuerztraminer	ICVV	Logroño (La Rioja, Spain)	2015	x		x
TULLN084	Gewuerztraminer	BOKU	Tulln an der Donau (Niederösterreich, Austria)	2017		x
01GRAJ020J	Graciano	ICVV	Logroño (La Rioja, Spain)	2015			x
01GRAJ022A	Graciano	ICVV	Logroño (La Rioja, Spain)	2015			x
01GRAJ020F	Icod de los Vinos	ICVV	Logroño (La Rioja, Spain)	2015			x
01GRAJ019A	Jacquez	ICVV	Logroño (La Rioja, Spain)	2015			x
01GRAJ019L	Listán Prieto	ICVV	Logroño (La Rioja, Spain)	2015			x
01GRAJ013A	Loureiro Blanco	ICVV	Logroño (La Rioja, Spain)	2015			x
01GRAJ007J	Mantuo	ICVV	Logroño (La Rioja, Spain)	2015			x
01GRAJ013E	Maturana Blanca	ICVV	Logroño (La Rioja, Spain)	2015, 2017			x
01GRAJ019I	Mencía	ICVV	Logroño (La Rioja, Spain)	2015			x
01GRAJ019J	Mencía	ICVV	Logroño (La Rioja, Spain)	2015	x		x
01GRAJ022H	Molar	ICVV	Logroño (La Rioja, Spain)	2015	x		x
01GRAJ020H	Mollar Cano	ICVV	Logroño (La Rioja, Spain)	2015, 2017			x
01GRAJ020B	Monastrell	ICVV	Logroño (La Rioja, Spain)	2015			x
01GRAJ020C	Moravia Agria	ICVV	Logroño (La Rioja, Spain)	2015			x
01GRAJ013G	Morio Muskat	ICVV	Logroño (La Rioja, Spain)	2015			x
01GRAJ019B	Moristel	ICVV	Logroño (La Rioja, Spain)	2015			x
01GRAJ013L	Muscat a Petits Grains Blancs	ICVV	Logroño (La Rioja, Spain)	2015, 2017			x
01GRAJ013H	Muscat Hamburg	ICVV	Logroño (La Rioja, Spain)	2015			x
01GRAJ008D	Muscat Ottonel	ICVV	Logroño (La Rioja, Spain)	2015			x
01GRAJ008F	Muskat Usbekistanskii	ICVV	Logroño (La Rioja, Spain)	2015			x
01GRAJ009K	Naparo	ICVV	Logroño (La Rioja, Spain)	2015, 2017			x
01GRAJ020G	Negral	ICVV	Logroño (La Rioja, Spain)	2015			x
01GRAJ020I	Ondarrabi Beltza	ICVV	Logroño (La Rioja, Spain)	2015, 2017			x
01GRAJ014A	Palomino de Jerez	ICVV	Logroño (La Rioja, Spain)	2015, 2017			x
01GRAJ012L	Palomino Fino	ICVV	Logroño (La Rioja, Spain)	2015, 2017			x
01GRAJ008A	Pardillo	ICVV	Logroño (La Rioja, Spain)	2015			x
01GRAJ014D	Parellada	ICVV	Logroño (La Rioja, Spain)	2015			x
01GRAJ014E	Pedro Ximenes	ICVV	Logroño (La Rioja, Spain)	2015			x
01GRAJ021B	Pinot	ICVV	Logroño (La Rioja, Spain)	2015	x		x
01GRAJ014I	Planta Fina	ICVV	Logroño (La Rioja, Spain)	2015			x
01GRAJ010A	Planta Mula	ICVV	Logroño (La Rioja, Spain)	2015, 2017	x		x
01GRAJ008I	Planta Nova	ICVV	Logroño (La Rioja, Spain)	2015, 2017			x
01GRAJ008J	Quiebratinajas Blanco	ICVV	Logroño (La Rioja, Spain)	2015			x
01GRAJ007L	Rey	ICVV	Logroño (La Rioja, Spain)	2015			x
01GRAJ014J	Riesling Weiss	ICVV	Logroño (La Rioja, Spain)	2015			x
01GRAJ021D	Rubired	ICVV	Logroño (La Rioja, Spain)	2015	x		x
01GRAJ021E	Ruby Cabernet	ICVV	Logroño (La Rioja, Spain)	2015	x		x
01GRAJ010C	Ruby Seedless	ICVV	Logroño (La Rioja, Spain)	2015			x
01GRAJ014K	Sauvignon Blanc	ICVV	Logroño (La Rioja, Spain)	2015	x		x
TULLN093	Sauvignon Blanc	BOKU	Tulln an der Donau (Niederösterreich, Austria)	2017		x
01GRAJ022E	Schiava Grossa	ICVV	Logroño (La Rioja, Spain)	2015	x		x
01GRAJ014L	Semillon	ICVV	Logroño (La Rioja, Spain)	2015			x
01GRAJ015C	Silvaner Gruen	ICVV	Logroño (La Rioja, Spain)	2015	x		x
01GRAJ012H	Siria	ICVV	Logroño (La Rioja, Spain)	2015			x
01GRAJ011H	Siria	ICVV	Logroño (La Rioja, Spain)	2015			x
01GRAJ021I	Sumoll	ICVV	Logroño (La Rioja, Spain)	2015			x
01GRAJ021J	Syrah	ICVV	Logroño (La Rioja, Spain)	2015	x		x
01GRAJ015D	Tempranillo Blanco	ICVV	Logroño (La Rioja, Spain)	2015, 2017			x
FONZALECHE	Tempranillo Blanco	FZ	Fonzaleche (La Rioja, Spain)	2015	x
01GRAJ021K	Tempranillo Tinto	ICVV	Logroño (La Rioja, Spain)	2015, 2017			x
RJ51	Tempranillo Tinto	VP	Logroño (La Rioja, Spain)	2015, 2017				x
VP11	Tempranillo Tinto	VP	Logroño (La Rioja, Spain)	2015, 2017				x
VP2	Tempranillo Tinto	VP	Logroño (La Rioja, Spain)	2015, 2017				x
VP25	Tempranillo Tinto	VP	Logroño (La Rioja, Spain)	2015, 2017				x
01GRAJ018E	Tinto Velasco	ICVV	Logroño (La Rioja, Spain)	2015			x
01GRAJ015G	Trajadura	ICVV	Logroño (La Rioja, Spain)	2015			x
01GRAJ015H	Trebbiano Toscano	ICVV	Logroño (La Rioja, Spain)	2015			x
01GRAJ016L	Trepat	ICVV	Logroño (La Rioja, Spain)	2015			x
01GRAJ019G	Trousseau Noir	ICVV	Logroño (La Rioja, Spain)	2015, 2017	x		x
01GRAJ015E	Turruntés	ICVV	Logroño (La Rioja, Spain)	2015			x
01GRAJ022F	Valdiguie	ICVV	Logroño (La Rioja, Spain)	2015			x
01GRAJ017E	Valenci Tinto	ICVV	Logroño (La Rioja, Spain)	2015			x
01GRAJ022G	Valenci Tinto	ICVV	Logroño (La Rioja, Spain)	2015			x
01GRAJ011K	Verdejo Blanco	ICVV	Logroño (La Rioja, Spain)	2015			x
01GRAJ015K	Verdil	ICVV	Logroño (La Rioja, Spain)	2015, 2017			x
01GRAJ015L	Vermentino	ICVV	Logroño (La Rioja, Spain)	2015, 2017			x
01GRAJ011J	Vijiriega Común	ICVV	Logroño (La Rioja, Spain)	2015, 2017	x		x
01GRAJ021H	Vinhao	ICVV	Logroño (La Rioja, Spain)	2015			x
01GRAJ016D	Xarello	ICVV	Logroño (La Rioja, Spain)	2015			x
01GRAJ014F	Zalema	ICVV	Logroño (La Rioja, Spain)	2015			x
