# Supplementary material for: A new image-based tool for the high throughput phenotyping of pollen viability: evaluation of inter- and intra-cultivar diversity in grapevine
Source: Plant Methods. 2018 Jan 9;14:3. doi: 10.1186/s13007-017-0267-2 (PMC5759351; doi:10.1186/s13007-017-0267-2)
Supplement: Supplementary file 3 — Additional file 3. Pollen images. [file 13007_2017_267_MOESM3_ESM.zip]

Archive with 11 entries (10 files):
- AddFile3/
- AddFile3/Vv_Pollen_Alcanon.JPG
- AddFile3/Vv_Pollen_Aligote.JPG
- AddFile3/Vv_Pollen_Beba.JPG
- AddFile3/Vv_Pollen_Cabernet_Franc.JPG
- AddFile3/Vv_Pollen_Clairette_Blanche.JPG
- AddFile3/Vv_Pollen_Muscat_Hamburg.JPG
- AddFile3/Vv_Pollen_Pedro_Ximenes.JPG
- AddFile3/Vv_Pollen_Reisling_Weiss.JPG
- AddFile3/Vv_Pollen_Silvaner_Gruen.JPG
- AddFile3/Vv_Pollen_Vinhao.JPG
